# Supplementary material for: Review of the bamboo-feeding leafhopper genus Neomohunia, with descriptions of two new species from China (Hemiptera, Cicadellidae, Deltocephalinae, Mukariini)
Source: Zookeys. 2018 Oct 15;(790):101–13. doi: 10.3897/zookeys.790.26130 (PMC6198025; doi:10.3897/zookeys.790.26130)
Supplement: XML Treatment for Neomohunia [file zookeys.790.26130-treatment1.xml]

<!DOCTYPE tp:taxon-treatment
  PUBLIC "-//TaxonX//DTD Taxonomic Treatment Publishing DTD v0 20100105//EN" "tax-treatment-NSO.dtd">
<tp:taxon-treatment xmlns:tp="http://www.plazi.org/taxpub"><tp:treatment-meta><kwd-group><label>Taxon classification</label><kwd><named-content xmlns:xlink="http://www.w3.org/1999/xlink" content-type="kingdom">Animalia</named-content></kwd><kwd><named-content xmlns:xlink="http://www.w3.org/1999/xlink" content-type="order">Hemiptera</named-content></kwd><kwd><named-content xmlns:xlink="http://www.w3.org/1999/xlink" content-type="family">Cicadellidae</named-content></kwd></kwd-group><mixed-citation publication-type="journal"><person-group><name><surname>Luo</surname><given-names>Qiang</given-names></name><name><surname>Yang</surname><given-names>Lin</given-names></name><name><surname>Chen</surname><given-names>Xiang-Sheng</given-names></name></person-group><article-title>Review of the bamboo-feeding leafhopper genus <italic><tp:taxon-name><tp:taxon-name-part taxon-name-part-type="genus" reg="Neomohunia">Neomohunia</tp:taxon-name-part></tp:taxon-name></italic>, with descriptions of two new species from China (<tp:taxon-name><tp:taxon-name-part taxon-name-part-type="order">Hemiptera</tp:taxon-name-part></tp:taxon-name>, <tp:taxon-name><tp:taxon-name-part taxon-name-part-type="family">Cicadellidae</tp:taxon-name-part></tp:taxon-name>, <tp:taxon-name><tp:taxon-name-part taxon-name-part-type="subfamily">Deltocephalinae</tp:taxon-name-part></tp:taxon-name>, <tp:taxon-name><tp:taxon-name-part taxon-name-part-type="tribe">Mukariini</tp:taxon-name-part></tp:taxon-name>)</article-title><source>Zookeys</source><day>15</day><month>10</month><year>2018</year><volume>2018</volume><issue>790</issue><fpage>101</fpage><lpage>113</lpage><pub-id pub-id-type="doi">10.3897/zookeys.790.26130</pub-id></mixed-citation></tp:treatment-meta><tp:nomenclature><label>Genus</label><tp:taxon-name>
            <tp:taxon-name-part taxon-name-part-type="genus" reg="Neomohunia">Neomohunia</tp:taxon-name-part>
          </tp:taxon-name><tp:taxon-authority>Chen &amp; Li, 2007</tp:taxon-authority></tp:nomenclature><tp:treatment-sec sec-type="type species" id="SECID0EMEAC"><title>Type species.</title><p><italic><tp:taxon-name><tp:taxon-name-part taxon-name-part-type="genus" reg="Mohunia">Mohunia</tp:taxon-name-part><tp:taxon-name-part taxon-name-part-type="species" reg="pyramida">pyramida</tp:taxon-name-part></tp:taxon-name></italic> Li &amp; Chen, 1999, by original designation.</p></tp:treatment-sec><tp:treatment-sec sec-type="diagnosis" id="SECID0E4EAC"><title>Diagnosis.</title><p>The genus is separated from other similar genera of <tp:taxon-name><tp:taxon-name-part taxon-name-part-type="tribe">Mukariini</tp:taxon-name-part></tp:taxon-name> by crown rounded to face, without apical transverse marginal carina; frontoclypeus strongly convex dorsally, depressed ventro-medially; male pygofer with one or two processes at caudal apex; subgenital plate with numerous macrosetae laterally; aedeagus with pair of spinous processes arising from base, with or without a single ventral basal medial process.</p></tp:treatment-sec><tp:treatment-sec sec-type="description" id="SECID0EIFAC"><title>Description.</title><p>Medium-sized, delicate leafhoppers; with orange, brown and reddish orange markings dorsally including reddish medial longitudinal stripe on head and pronotum.</p><p><italic>Head and thorax.</italic> Head moderately produced, apex in profile truncate (Figs <xref ref-type="fig" rid="F1">4</xref>, <xref ref-type="fig" rid="F2">17</xref>, <xref ref-type="fig" rid="F3">29</xref>). Crown slightly convex and rounded to face, without anterior marginal carina, median length subequal to width between eyes (Figs <xref ref-type="fig" rid="F1">3–4</xref>, <xref ref-type="fig" rid="F2">16–17</xref>, <xref ref-type="fig" rid="F3">28–29</xref>); coronal <!--PageBreak-->suture short; ocelli near crown margin, equidistant from eyes to crown apex (Figs <xref ref-type="fig" rid="F1">4</xref>, <xref ref-type="fig" rid="F2">17</xref>, <xref ref-type="fig" rid="F3">29</xref>). Face with frontoclypeus strongly convex basally, depressed apico-medially, without median carina; clypellus with lateral margins parallel; lorum broad (Figs <xref ref-type="fig" rid="F1">5</xref>, <xref ref-type="fig" rid="F2">18</xref>, <xref ref-type="fig" rid="F3">30</xref>). Pronotum broad, wider than head including eyes, with lateral margins divergent posteriorly, anterior margin strongly convex between eyes, posterior margin weakly concave (Figs <xref ref-type="fig" rid="F1">1</xref>, <xref ref-type="fig" rid="F1">3</xref>, <xref ref-type="fig" rid="F2">14</xref>, <xref ref-type="fig" rid="F2">16</xref>, <xref ref-type="fig" rid="F3">26</xref>, <xref ref-type="fig" rid="F3">28</xref>). Mesoscutum and scutellum together wider than long, transverse suture slightly curved and depressed, not reaching lateral margin (Figs <xref ref-type="fig" rid="F1">3</xref>, <xref ref-type="fig" rid="F2">16</xref>, <xref ref-type="fig" rid="F3">28</xref>). Forewing elongate, considerably longer than abdomen, with four apical cells, venation obscure except near apex, vein M<sub>3+4</sub> originating from inner anteapical cell, converging toward middle of appendix; appendix well developed (Figs <xref ref-type="fig" rid="F1">1–2</xref>, <xref ref-type="fig" rid="F2">14–15</xref>, <xref ref-type="fig" rid="F3">26–27</xref>). Hind wing with four closed apical cells. Profemur with AM1 and AV1 present, intercalary row with 10 or more slender setae. Protibia with macrosetal formula 7+1 and approximately 14 macrosetae of equal length in row AV (Figure <xref ref-type="fig" rid="F2">23</xref>). Hind femur macrosetal formula 2+2+1.</p><p><italic>Male genitalia.</italic> Male pygofer broad at base in lateral aspect, tapering caudally with one or two processes at caudal apex; with macrosetae ventrocaudally (Figs <xref ref-type="fig" rid="F1">8–9</xref>, <xref ref-type="fig" rid="F2">21–22</xref>, <xref ref-type="fig" rid="F3">33–34</xref>). Valve triangular (Figs <xref ref-type="fig" rid="F1">10</xref>, <xref ref-type="fig" rid="F2">20</xref>, <xref ref-type="fig" rid="F3">32</xref>). Subgenital plate nearly triangular, with numerous macrosetae laterally (Figs <xref ref-type="fig" rid="F1">10</xref>, <xref ref-type="fig" rid="F2">20</xref>, <xref ref-type="fig" rid="F3">32</xref>). Connective Y-shaped, with stem longer than arms, apex broad (Figs <xref ref-type="fig" rid="F1">11</xref>, <xref ref-type="fig" rid="F2">24</xref>, <xref ref-type="fig" rid="F3">35</xref>). Aedeagus with pair of spinous processes arising either dorsobasally on shaft or from preatrium, with or without a single ventral basal medial process; gonopore apical or subapical on dorsal surface (Figs <xref ref-type="fig" rid="F1">11–13</xref>, <xref ref-type="fig" rid="F2">24–25</xref>, <xref ref-type="fig" rid="F3">35–36</xref>). Style with articulating arm moderately long and robust, apophysis digitate, slightly laterally curved (Figs <xref ref-type="fig" rid="F1">6</xref>, <xref ref-type="fig" rid="F2">19</xref>, <xref ref-type="fig" rid="F3">31</xref>).</p><p><italic>Female genitalia.</italic> Sternite VII (Figs <xref ref-type="fig" rid="F4">37</xref>, <xref ref-type="fig" rid="F4">40</xref>, <xref ref-type="fig" rid="F4">43</xref>) with posterior margin strongly or slightly convex, with or without acute median tooth. First valvula (Figs <xref ref-type="fig" rid="F4">38</xref>, <xref ref-type="fig" rid="F4">41</xref>, <xref ref-type="fig" rid="F4">44</xref>) weakly curved, tapering apically with strigate sculpture extended to dorsal margin. Second valvula (Figs <xref ref-type="fig" rid="F4">39</xref>, <xref ref-type="fig" rid="F4">42</xref>, <xref ref-type="fig" rid="F4">45</xref>) broad, widest at distal two thirds, thereafter gradually tapered to acute apex; dorsal margin with numerous triangular, distinct and regular teeth; with dorsal sclerotized and hyaline region and dorsal prominence (in <italic><tp:taxon-name><tp:taxon-name-part taxon-name-part-type="genus" reg="Neomohunia">N.</tp:taxon-name-part><tp:taxon-name-part taxon-name-part-type="species" reg="sinuatipenis">sinuatipenis</tp:taxon-name-part></tp:taxon-name></italic>).</p></tp:treatment-sec><tp:treatment-sec sec-type="host" id="SECID0EYMAC"><title>Host plants.</title><p>Bamboo.</p></tp:treatment-sec><tp:treatment-sec sec-type="distribution" id="SECID0E4MAC"><title>Distribution.</title><p>China (Guizhou).</p></tp:treatment-sec><tp:treatment-sec><!--Section generated to contain objects referenced in tp:taxon-treatment.--><fig id="F1" position="float" orientation="portrait"><label>Figures 1–13.</label><caption><p><italic><tp:taxon-name><tp:taxon-name-part taxon-name-part-type="genus" reg="Neomohunia">Neomohunia</tp:taxon-name-part><tp:taxon-name-part taxon-name-part-type="species" reg="longispina">longispina</tp:taxon-name-part></tp:taxon-name></italic> sp. n., male <bold>1</bold> Male habitus, dorsal view <bold>2</bold> Male habitus, lateral view <bold>3</bold> Head and thorax, dorsal view <bold>4</bold> Head and thorax, lateral view <bold>5</bold> Face <bold>6</bold> Style, dorsal view <bold>7</bold> Forewing <bold>8</bold> Male pygofer, lateral view <bold>9</bold> Male pygofer, ventral view <bold>10</bold> Valve and subgenital plate, ventral view <bold>11</bold> Connective and aedeagus, dorsal view <bold>12</bold> Connective and aedeagus, lateral view <bold>13</bold> Shaft and preatrium, caudal view. Scale bars: 0.5 mm (<bold>1–5, 7</bold>); 0.2 mm (<bold>6, 8–13</bold>).</p></caption><graphic xmlns:xlink="http://www.w3.org/1999/xlink" xlink:href="zookeys-790-101-g001.jpg" position="float" orientation="portrait" xlink:type="simple" id="oo_235138.jpg"/></fig><fig id="F2" position="float" orientation="portrait"><label>Figures 14–25.</label><caption><p><italic><tp:taxon-name><tp:taxon-name-part taxon-name-part-type="genus" reg="Neomohunia">Neomohunia</tp:taxon-name-part><tp:taxon-name-part taxon-name-part-type="species" reg="pyramida">pyramida</tp:taxon-name-part></tp:taxon-name></italic> (Li &amp; Chen, 1999), male <bold>14</bold> Male habitus, dorsal view <bold>15</bold> Male habitus, lateral view <bold>16</bold> Head and thorax, dorsal view <bold>17</bold> Head and thorax, lateral view <bold>18</bold> Face <bold>19</bold> Style, dorsal view <bold>20</bold> Valve and subgenital plate, ventral view <bold>21</bold> Male pygofer, ventral view <bold>22</bold> Male pygofer, lateral view <bold>23</bold> Fore femur and tibia, anterior surface <bold>24</bold> Connective and aedeagus, dorsal view <bold>25</bold> Connective and aedeagus, lateral view. Scale bars: 0.5 mm (<bold>14–18</bold>); 0.2 mm (<bold>19–25</bold>).</p></caption><graphic xmlns:xlink="http://www.w3.org/1999/xlink" xlink:href="zookeys-790-101-g002.jpg" position="float" orientation="portrait" xlink:type="simple" id="oo_235139.jpg"/></fig><fig id="F3" position="float" orientation="portrait"><label>Figures 26–36.</label><caption><p><italic><tp:taxon-name><tp:taxon-name-part taxon-name-part-type="genus" reg="Neomohunia">Neomohunia</tp:taxon-name-part><tp:taxon-name-part taxon-name-part-type="species" reg="sinuatipenis">sinuatipenis</tp:taxon-name-part></tp:taxon-name></italic> sp. n., male <bold>26</bold> Male habitus, dorsal view <bold>27</bold> Male habitus, lateral view <bold>28</bold> Head and thorax, dorsal view <bold>29</bold> Head and thorax, lateral view <bold>30</bold> Face <bold>31</bold> Style, dorsal view <bold>32</bold> Valve and subgenital plate, ventral view <bold>33</bold> Male pygofer, ventral view <bold>34</bold> Male pygofer, lateral view <bold>35</bold> Connective and aedeagus, dorsal view <bold>36</bold> Connective and aedeagus, lateral view. Scale bars: 0.5 mm (<bold>26–30</bold>); 0.2 mm (<bold>31–36</bold>).</p></caption><graphic xmlns:xlink="http://www.w3.org/1999/xlink" xlink:href="zookeys-790-101-g003.jpg" position="float" orientation="portrait" xlink:type="simple" id="oo_235140.jpg"/></fig><fig id="F4" position="float" orientation="portrait"><label>Figures 37–45.</label><caption><p><bold>37–39</bold><italic><tp:taxon-name><tp:taxon-name-part taxon-name-part-type="genus" reg="Neomohunia">Neomohunia</tp:taxon-name-part><tp:taxon-name-part taxon-name-part-type="species" reg="longispina">longispina</tp:taxon-name-part></tp:taxon-name></italic> sp. n., female <bold>37</bold> Female sternite VII, ventral view <bold>38</bold> First valvula, lateral view <bold>39</bold> Second valvula, lateral view <bold>40–42</bold><italic><tp:taxon-name><tp:taxon-name-part taxon-name-part-type="genus" reg="Neomohunia">Neomohunia</tp:taxon-name-part><tp:taxon-name-part taxon-name-part-type="species" reg="pyramida">pyramida</tp:taxon-name-part></tp:taxon-name></italic> (Li &amp; Chen, 1999), female <bold>40</bold> Female sternite VII, ventral view <bold>41</bold> First valvula, lateral view <bold>42</bold> Second valvula, lateral view <bold>43–45</bold><italic><tp:taxon-name><tp:taxon-name-part taxon-name-part-type="genus" reg="Neomohunia">Neomohunia</tp:taxon-name-part><tp:taxon-name-part taxon-name-part-type="species" reg="sinuatipenis">sinuatipenis</tp:taxon-name-part></tp:taxon-name></italic> sp. n., female <bold>43</bold> Female sternite VII, ventral view <bold>44</bold> First valvula, lateral view <bold>45</bold> Second valvula, lateral view. Scale bars: 0.2 mm (<bold>37–45</bold>).</p></caption><graphic xmlns:xlink="http://www.w3.org/1999/xlink" xlink:href="zookeys-790-101-g004.jpg" position="float" orientation="portrait" xlink:type="simple" id="oo_235141.jpg"/></fig></tp:treatment-sec></tp:taxon-treatment>
