# Supplementary material for: Review of the bamboo-feeding leafhopper genus Neomohunia, with descriptions of two new species from China (Hemiptera, Cicadellidae, Deltocephalinae, Mukariini)
Source: Zookeys. 2018 Oct 15;(790):101–13. doi: 10.3897/zookeys.790.26130 (PMC6198025; doi:10.3897/zookeys.790.26130)
Supplement: XML Treatment for Neomohunia longispina [file zookeys.790.26130-treatment2.xml]

<!DOCTYPE tp:taxon-treatment
  PUBLIC "-//TaxonX//DTD Taxonomic Treatment Publishing DTD v0 20100105//EN" "tax-treatment-NSO.dtd">
<tp:taxon-treatment xmlns:tp="http://www.plazi.org/taxpub"><tp:treatment-meta><kwd-group><label>Taxon classification</label><kwd><named-content xmlns:xlink="http://www.w3.org/1999/xlink" content-type="kingdom">Animalia</named-content></kwd><kwd><named-content xmlns:xlink="http://www.w3.org/1999/xlink" content-type="order">Hemiptera</named-content></kwd><kwd><named-content xmlns:xlink="http://www.w3.org/1999/xlink" content-type="family">Cicadellidae</named-content></kwd></kwd-group><mixed-citation publication-type="journal"><person-group><name><surname>Luo</surname><given-names>Qiang</given-names></name><name><surname>Yang</surname><given-names>Lin</given-names></name><name><surname>Chen</surname><given-names>Xiang-Sheng</given-names></name></person-group><article-title>Review of the bamboo-feeding leafhopper genus <italic><tp:taxon-name><tp:taxon-name-part taxon-name-part-type="genus" reg="Neomohunia">Neomohunia</tp:taxon-name-part></tp:taxon-name></italic>, with descriptions of two new species from China (<tp:taxon-name><tp:taxon-name-part taxon-name-part-type="order">Hemiptera</tp:taxon-name-part></tp:taxon-name>, <tp:taxon-name><tp:taxon-name-part taxon-name-part-type="family">Cicadellidae</tp:taxon-name-part></tp:taxon-name>, <tp:taxon-name><tp:taxon-name-part taxon-name-part-type="subfamily">Deltocephalinae</tp:taxon-name-part></tp:taxon-name>, <tp:taxon-name><tp:taxon-name-part taxon-name-part-type="tribe">Mukariini</tp:taxon-name-part></tp:taxon-name>)</article-title><source>Zookeys</source><day>15</day><month>10</month><year>2018</year><volume>2018</volume><issue>790</issue><fpage>101</fpage><lpage>113</lpage><pub-id pub-id-type="doi">10.3897/zookeys.790.26130</pub-id></mixed-citation></tp:treatment-meta><tp:nomenclature><tp:taxon-name>
            <tp:taxon-name-part taxon-name-part-type="genus" reg="Neomohunia">Neomohunia</tp:taxon-name-part>
            <tp:taxon-name-part taxon-name-part-type="species" reg="longispina">longispina</tp:taxon-name-part>
            <object-id xmlns:xlink="http://www.w3.org/1999/xlink" content-type="zoobank" xlink:type="simple">http://zoobank.org/3E6AADA6-89B0-4A03-B305-6417F4F36832</object-id>
          </tp:taxon-name><tp:taxon-status xmlns:xlink="http://www.w3.org/1999/xlink" xlink:type="simple">sp. n.</tp:taxon-status><xref ref-type="fig" rid="F1">Figs 1–13</xref><xref ref-type="fig" rid="F4">, 37–39</xref><xref ref-type="fig" rid="F5">, 48</xref></tp:nomenclature><tp:treatment-sec sec-type="diagnosis" id="SECID0ESCAE"><title>Diagnosis.</title><p>The salient characteristics of the new species include the pygofer in profile with pair of small unequal spines arising directly from posteroventral margin (Figs <xref ref-type="fig" rid="F1">8–9</xref>), and the aedeagus with its shaft slightly laterally compressed, with three spinous processes arising from base of long preatrium (Figs <xref ref-type="fig" rid="F1">11–13</xref>).</p><fig id="F1" position="float" orientation="portrait"><label>Figures 1–13.</label><caption><p><italic><tp:taxon-name><tp:taxon-name-part taxon-name-part-type="genus" reg="Neomohunia">Neomohunia</tp:taxon-name-part><tp:taxon-name-part taxon-name-part-type="species" reg="longispina">longispina</tp:taxon-name-part></tp:taxon-name></italic> sp. n., male <bold>1</bold> Male habitus, dorsal view <bold>2</bold> Male habitus, lateral view <bold>3</bold> Head and thorax, dorsal view <bold>4</bold> Head and thorax, lateral view <bold>5</bold> Face <bold>6</bold> Style, dorsal view <bold>7</bold> Forewing <bold>8</bold> Male pygofer, lateral view <bold>9</bold> Male pygofer, ventral view <bold>10</bold> Valve and subgenital plate, ventral view <bold>11</bold> Connective and aedeagus, dorsal view <bold>12</bold> Connective and aedeagus, lateral view <bold>13</bold> Shaft and preatrium, caudal view. Scale bars: 0.5 mm (<bold>1–5, 7</bold>); 0.2 mm (<bold>6, 8–13</bold>).</p></caption><graphic xmlns:xlink="http://www.w3.org/1999/xlink" xlink:href="zookeys-790-101-g001.jpg" position="float" orientation="portrait" xlink:type="simple" id="oo_235138.jpg"/></fig></tp:treatment-sec><tp:treatment-sec sec-type="description" id="SECID0EWEAE"><title>Description.</title><p><italic>Measurements.</italic> Body length (including forewing): male 5.11–5.67 mm (7 specimens); female 5.92–5.98 mm (4 specimens).</p><p><italic>Coloration</italic>. Crown and pronotum pale yellow to white, with a longitudinal medial bright red band widening from apex of head to base of pronotum (Figs <xref ref-type="fig" rid="F1">1</xref>, <xref ref-type="fig" rid="F1">3</xref>). Eyes yellowish brown to brown (Figs <xref ref-type="fig" rid="F1">2</xref>, <xref ref-type="fig" rid="F1">4</xref>). Face yellow, anteclypeus, and lorum yellowish white (Figure <xref ref-type="fig" rid="F1">5</xref>). Mesoscutum and scutellum brown (Figs <xref ref-type="fig" rid="F1">1</xref>, <xref ref-type="fig" rid="F1">3</xref>). Forewing orange red to red, clavus with a longitudinal broad brown stripe along lateral margin (Figs <xref ref-type="fig" rid="F1">1</xref>, <xref ref-type="fig" rid="F1">2</xref>, <xref ref-type="fig" rid="F1">7</xref>); brachial cell with a bright red stripe along inner margin (Figs <xref ref-type="fig" rid="F1">1</xref>, <xref ref-type="fig" rid="F1">2</xref>, <xref ref-type="fig" rid="F1">7</xref>); brachial cell at apex, inner anteapical cells near m-cu3, costal margin near middle, outer apical cell near R<sub>2+3</sub> with dark brown markings (Figs <xref ref-type="fig" rid="F1">1</xref>, <xref ref-type="fig" rid="F1">2</xref>, <xref ref-type="fig" rid="F1">7</xref>); outer and central anteapical cells with a pellucid spot at apex, inner apical cell slightly brown (Figs <xref ref-type="fig" rid="F1">1</xref>, <xref ref-type="fig" rid="F1">2</xref>).</p><p><italic>Head and thorax</italic>. External features as in generic description with following proportions. Crown slightly shorter medially than width between eyes (0.68:1) (Figs <xref ref-type="fig" rid="F1">1</xref>, <xref ref-type="fig" rid="F1">3</xref>); coronal suture shorter than half of length of crown in median line (0.35:1) (Figs <xref ref-type="fig" rid="F1">1</xref>, <xref ref-type="fig" rid="F1">3</xref>). Pronotum slightly wider than head including eyes (1.19:1) and about 2 times longer than head (1.85: 1) (Figs <xref ref-type="fig" rid="F1">1</xref>, <xref ref-type="fig" rid="F1">3</xref>). Mesoscutum and scutellum together distinctly shorter than pronotum (0.70:1) (Figure <xref ref-type="fig" rid="F1">3</xref>). Forewing about 3 times longer than widest part (2.75: 1) (Figs <xref ref-type="fig" rid="F1">1</xref>, <xref ref-type="fig" rid="F1">2</xref>).</p><p><italic>Male genitalia</italic>. Pygofer in profile with pair of small unequal spines arising directly from posteroventral margin (Figs <xref ref-type="fig" rid="F1">8–9</xref>). Aedeagus with shaft slightly laterally compressed, gonopore subapical on dorsal surface; with three spinous processes arising from base of long preatrium, two shorter lateral processes directed obliquely outwards and a longer medial process curving ventrally from base at its articulation with connective then curved dorsally and tapered to acute apex (Figs <xref ref-type="fig" rid="F1">11–13</xref>).</p><p><italic>Female genitalia.</italic> Sternite VII (Figure <xref ref-type="fig" rid="F4">37</xref>) with anterior margin slightly concave; lateral margin slightly expanded at basal 1/3; posterior margin strongly convex and with acute median tooth. Ovipositor as in generic description.</p></tp:treatment-sec><tp:treatment-sec sec-type="material" id="SECID0EIJAE"><title>Material examined.</title><p>Holotype: ♂, <bold>China</bold>: Guizhou Province, Xishui County, Sanba Nature Reserve (<named-content xmlns:xlink="http://www.w3.org/1999/xlink" content-type="dwc:verbatimCoordinates" xlink:type="simple"><named-content content-type="geo-json" specific-use="{&#34;type&#34;:&#34;Point&#34;,&#34;coordinates&#34;:[106.200000,28.333333]}" id="NCID0ETJAE" xlink:type="simple">28°20'N, 106°12'E</named-content></named-content>), 27 September 2017, Bin Yan and Nian Gong (<abbrev xmlns:xlink="http://www.w3.org/1999/xlink" content-type="institution" xlink:title="Institute of Entomology, Guizhou University, Guiyang, Guizhou Province, China" id="ABBRID0EYJAE" xlink:type="simple">IEGU</abbrev>); paratypes: 4♂♂3♀♀, same data as holotype (<abbrev xmlns:xlink="http://www.w3.org/1999/xlink" content-type="institution" xlink:title="Institute of Entomology, Guizhou University, Guiyang, Guizhou Province, China" id="ABBRID0E4JAE" xlink:type="simple">IEGU</abbrev>); 2♂♂1♀, same data as holotype (<named-content xmlns:xlink="http://www.w3.org/1999/xlink" content-type="dwc:institutional_code" xlink:type="simple">NHMUK</named-content>).</p></tp:treatment-sec><tp:treatment-sec sec-type="host" id="SECID0EHKAE"><title>Host plant.</title><p>Bamboo (Figure <xref ref-type="fig" rid="F5">48</xref>).</p></tp:treatment-sec><tp:treatment-sec sec-type="distribution" id="SECID0ERKAE"><title>Distribution.</title><p>China (Guizhou Province).</p></tp:treatment-sec><tp:treatment-sec sec-type="remarks" id="SECID0EWKAE"><title>Remarks.</title><p>This species can be distinguished from other species mainly by the unusual position of the aedeagal processes at the base of the preatrium (Figs <xref ref-type="fig" rid="F1">11–13</xref>).</p></tp:treatment-sec><tp:treatment-sec sec-type="etymology" id="SECID0EALAE"><title>Etymology.</title><p>The name is derived from prefix <italic>longi</italic> and the Latin word <italic>spina</italic>, which refers to the long medial process of the aedeagus.</p></tp:treatment-sec><tp:treatment-sec><!--Section generated to contain objects referenced in tp:taxon-treatment.--><fig id="F4" position="float" orientation="portrait"><label>Figures 37–45.</label><caption><p><bold>37–39</bold><italic><tp:taxon-name><tp:taxon-name-part taxon-name-part-type="genus" reg="Neomohunia">Neomohunia</tp:taxon-name-part><tp:taxon-name-part taxon-name-part-type="species" reg="longispina">longispina</tp:taxon-name-part></tp:taxon-name></italic> sp. n., female <bold>37</bold> Female sternite VII, ventral view <bold>38</bold> First valvula, lateral view <bold>39</bold> Second valvula, lateral view <bold>40–42</bold><italic><tp:taxon-name><tp:taxon-name-part taxon-name-part-type="genus" reg="Neomohunia">Neomohunia</tp:taxon-name-part><tp:taxon-name-part taxon-name-part-type="species" reg="pyramida">pyramida</tp:taxon-name-part></tp:taxon-name></italic> (Li &amp; Chen, 1999), female <bold>40</bold> Female sternite VII, ventral view <bold>41</bold> First valvula, lateral view <bold>42</bold> Second valvula, lateral view <bold>43–45</bold><italic><tp:taxon-name><tp:taxon-name-part taxon-name-part-type="genus" reg="Neomohunia">Neomohunia</tp:taxon-name-part><tp:taxon-name-part taxon-name-part-type="species" reg="sinuatipenis">sinuatipenis</tp:taxon-name-part></tp:taxon-name></italic> sp. n., female <bold>43</bold> Female sternite VII, ventral view <bold>44</bold> First valvula, lateral view <bold>45</bold> Second valvula, lateral view. Scale bars: 0.2 mm (<bold>37–45</bold>).</p></caption><graphic xmlns:xlink="http://www.w3.org/1999/xlink" xlink:href="zookeys-790-101-g004.jpg" position="float" orientation="portrait" xlink:type="simple" id="oo_235141.jpg"/></fig><fig id="F5" position="float" orientation="portrait"><label>Figures 46–48.</label><caption><p><bold>46</bold><italic><tp:taxon-name><tp:taxon-name-part taxon-name-part-type="genus" reg="Neomohunia">Neomohunia</tp:taxon-name-part><tp:taxon-name-part taxon-name-part-type="species" reg="pyramida">pyramida</tp:taxon-name-part></tp:taxon-name></italic> (Li &amp; Chen, 1999) resting on a leaf of host plant (bamboo) <bold>47</bold> The habitat photo of <italic><tp:taxon-name><tp:taxon-name-part taxon-name-part-type="genus" reg="Neomohunia">N.</tp:taxon-name-part><tp:taxon-name-part taxon-name-part-type="species" reg="pyramida">pyramida</tp:taxon-name-part></tp:taxon-name></italic> (Li &amp; Chen, 1999) (Guizhou Province, Daozhen County, Dashahe, 19 August 2004, photography by Xiang-Sheng Chen) <bold>48</bold> The habitat photo of <italic><tp:taxon-name><tp:taxon-name-part taxon-name-part-type="genus" reg="Neomohunia">Neomohunia</tp:taxon-name-part><tp:taxon-name-part taxon-name-part-type="species" reg="longispina">longispina</tp:taxon-name-part></tp:taxon-name></italic> sp. n. (Guizhou Province, Xishui County, Sanba Nature Reserve, 27 September 2017, photography by Nian Gong).</p></caption><graphic xmlns:xlink="http://www.w3.org/1999/xlink" xlink:href="zookeys-790-101-g005.jpg" position="float" orientation="portrait" xlink:type="simple" id="oo_235142.jpg"/></fig></tp:treatment-sec></tp:taxon-treatment>
