# Supplementary material for: Review of the bamboo-feeding leafhopper genus Neomohunia, with descriptions of two new species from China (Hemiptera, Cicadellidae, Deltocephalinae, Mukariini)
Source: Zookeys. 2018 Oct 15;(790):101–13. doi: 10.3897/zookeys.790.26130 (PMC6198025; doi:10.3897/zookeys.790.26130)
Supplement: XML Treatment for Neomohunia pyramida [file zookeys.790.26130-treatment3.xml]

<!DOCTYPE tp:taxon-treatment
  PUBLIC "-//TaxonX//DTD Taxonomic Treatment Publishing DTD v0 20100105//EN" "tax-treatment-NSO.dtd">
<tp:taxon-treatment xmlns:tp="http://www.plazi.org/taxpub"><tp:treatment-meta><kwd-group><label>Taxon classification</label><kwd><named-content xmlns:xlink="http://www.w3.org/1999/xlink" content-type="kingdom">Animalia</named-content></kwd><kwd><named-content xmlns:xlink="http://www.w3.org/1999/xlink" content-type="order">Hemiptera</named-content></kwd><kwd><named-content xmlns:xlink="http://www.w3.org/1999/xlink" content-type="family">Cicadellidae</named-content></kwd></kwd-group><mixed-citation publication-type="journal"><person-group><name><surname>Luo</surname><given-names>Qiang</given-names></name><name><surname>Yang</surname><given-names>Lin</given-names></name><name><surname>Chen</surname><given-names>Xiang-Sheng</given-names></name></person-group><article-title>Review of the bamboo-feeding leafhopper genus <italic><tp:taxon-name><tp:taxon-name-part taxon-name-part-type="genus" reg="Neomohunia">Neomohunia</tp:taxon-name-part></tp:taxon-name></italic>, with descriptions of two new species from China (<tp:taxon-name><tp:taxon-name-part taxon-name-part-type="order">Hemiptera</tp:taxon-name-part></tp:taxon-name>, <tp:taxon-name><tp:taxon-name-part taxon-name-part-type="family">Cicadellidae</tp:taxon-name-part></tp:taxon-name>, <tp:taxon-name><tp:taxon-name-part taxon-name-part-type="subfamily">Deltocephalinae</tp:taxon-name-part></tp:taxon-name>, <tp:taxon-name><tp:taxon-name-part taxon-name-part-type="tribe">Mukariini</tp:taxon-name-part></tp:taxon-name>)</article-title><source>Zookeys</source><day>15</day><month>10</month><year>2018</year><volume>2018</volume><issue>790</issue><fpage>101</fpage><lpage>113</lpage><pub-id pub-id-type="doi">10.3897/zookeys.790.26130</pub-id></mixed-citation></tp:treatment-meta><tp:nomenclature><tp:taxon-name>
            <tp:taxon-name-part taxon-name-part-type="genus" reg="Neomohunia">Neomohunia</tp:taxon-name-part>
            <tp:taxon-name-part taxon-name-part-type="species" reg="pyramida">pyramida</tp:taxon-name-part>
          </tp:taxon-name><tp:taxon-authority>(Li &amp; Chen, 1999)</tp:taxon-authority><xref ref-type="fig" rid="F2">Figs 14–25</xref><xref ref-type="fig" rid="F4">, 40–42</xref><xref ref-type="fig" rid="F5">, 46–47</xref><!--PageBreak--><!--PageBreak--><tp:nomenclature-citation-list><tp:nomenclature-citation><tp:taxon-name>
                <tp:taxon-name-part taxon-name-part-type="genus" reg="Mohunia">Mohunia</tp:taxon-name-part>
                <tp:taxon-name-part taxon-name-part-type="species" reg="pyramida">pyramida</tp:taxon-name-part>
              </tp:taxon-name><comment>Li &amp; Chen, 1999: 123, figs 1–10.</comment></tp:nomenclature-citation><tp:nomenclature-citation><tp:taxon-name>
                <tp:taxon-name-part taxon-name-part-type="genus" reg="Neomohunia">Neomohunia</tp:taxon-name-part>
                <tp:taxon-name-part taxon-name-part-type="species" reg="pyramida">pyramida</tp:taxon-name-part>
              </tp:taxon-name><comment>: Chen, Li and Yang 2007: 373, figs 36–46.</comment></tp:nomenclature-citation></tp:nomenclature-citation-list></tp:nomenclature><tp:treatment-sec sec-type="diagnosis" id="SECID0EVNAE"><title>Diagnosis.</title><p>This species has a pygofer which, in profile, is more triangular with its apex tapering into a single stout spinous process, the dorsal margin sinuate (Figs <xref ref-type="fig" rid="F2">21–22</xref>), the aedeagal shaft (Figs <xref ref-type="fig" rid="F2">24–25</xref>) curved dorsally, tubular with apex blunt, and with a ventral medial process arising from basal one-third and two processes arising dorsobasally (Figs <xref ref-type="fig" rid="F2">24–25</xref>).</p><fig id="F2" position="float" orientation="portrait"><label>Figures 14–25.</label><caption><p><italic><tp:taxon-name><tp:taxon-name-part taxon-name-part-type="genus" reg="Neomohunia">Neomohunia</tp:taxon-name-part><tp:taxon-name-part taxon-name-part-type="species" reg="pyramida">pyramida</tp:taxon-name-part></tp:taxon-name></italic> (Li &amp; Chen, 1999), male <bold>14</bold> Male habitus, dorsal view <bold>15</bold> Male habitus, lateral view <bold>16</bold> Head and thorax, dorsal view <bold>17</bold> Head and thorax, lateral view <bold>18</bold> Face <bold>19</bold> Style, dorsal view <bold>20</bold> Valve and subgenital plate, ventral view <bold>21</bold> Male pygofer, ventral view <bold>22</bold> Male pygofer, lateral view <bold>23</bold> Fore femur and tibia, anterior surface <bold>24</bold> Connective and aedeagus, dorsal view <bold>25</bold> Connective and aedeagus, lateral view. Scale bars: 0.5 mm (<bold>14–18</bold>); 0.2 mm (<bold>19–25</bold>).</p></caption><graphic xmlns:xlink="http://www.w3.org/1999/xlink" xlink:href="zookeys-790-101-g002.jpg" position="float" orientation="portrait" xlink:type="simple" id="oo_235139.jpg"/></fig></tp:treatment-sec><tp:treatment-sec sec-type="description" id="SECID0E2PAE"><title>Description.</title><p><italic>Measurement.</italic> Body length (including forewing): male 5.12–5.46 mm (37 specimens), female 5.81–6.07 mm (48 specimens).</p><p>External features as in <italic><tp:taxon-name><tp:taxon-name-part taxon-name-part-type="genus" reg="Neomohunia">N.</tp:taxon-name-part><tp:taxon-name-part taxon-name-part-type="species" reg="longispina">longispina</tp:taxon-name-part></tp:taxon-name></italic>.</p><p><italic>Male genitalia.</italic> Male genitalia as in previous species but pygofer in profile more triangular with apex tapering into a single stout spinous process, dorsal margin sinuate (Figs <xref ref-type="fig" rid="F2">21</xref>, <xref ref-type="fig" rid="F2">22</xref>). Aedeagal shaft (Figs <xref ref-type="fig" rid="F2">24</xref>, <xref ref-type="fig" rid="F2">25</xref>) curved dorsally, tubular with apex blunt, one spinous process arising ventrally from basal one-third thereafter closely appressed to shaft and then diverging at distal one-third; another processes arising on each side dorsobasally, directed caudally; gonopore apical.</p><p><italic>Female genitalia.</italic> Sternite VII (Figure <xref ref-type="fig" rid="F4">40</xref>) with both anterior margin and posterior margin slightly concave. Ovipositor as in generic description.</p></tp:treatment-sec><tp:treatment-sec sec-type="material" id="SECID0EMRAE"><title>Material examined.</title><p>1♂ (holotype), <bold>China</bold>: Guizhou Province, Suiyang County, Kuankuoshui Nature Reserve (<named-content xmlns:xlink="http://www.w3.org/1999/xlink" content-type="dwc:verbatimCoordinates" xlink:type="simple"><named-content content-type="geo-json" specific-use="{&#34;type&#34;:&#34;Point&#34;,&#34;coordinates&#34;:[107.183333,27.966667]}" id="NCID0EXRAE" xlink:type="simple">27°58'N, 107°11'E</named-content></named-content>), 28 July 1984, Zi-Zhong Li (<abbrev xmlns:xlink="http://www.w3.org/1999/xlink" content-type="institution" xlink:title="Institute of Entomology, Guizhou University, Guiyang, Guizhou Province, China" id="ABBRID0E3RAE" xlink:type="simple">IEGU</abbrev>); 5♂♂l1♀♀ (paratypes), same data as holotype (<abbrev xmlns:xlink="http://www.w3.org/1999/xlink" content-type="institution" xlink:title="Institute of Entomology, Guizhou University, Guiyang, Guizhou Province, China" id="ABBRID0EBSAE" xlink:type="simple">IEGU</abbrev>); 1♂1♀ (paratypes), same data as holotype (<named-content xmlns:xlink="http://www.w3.org/1999/xlink" content-type="dwc:institutional_code" xlink:type="simple">NHMUK</named-content>). 1♂4♀♀ (paratypes), Guizhou Province, Jiangkou County, Fanjingshan National Nature Reserve (<named-content xmlns:xlink="http://www.w3.org/1999/xlink" content-type="dwc:verbatimCoordinates" xlink:type="simple"><named-content content-type="geo-json" specific-use="{&#34;type&#34;:&#34;Point&#34;,&#34;coordinates&#34;:[108.683333,27.916667]}" id="NCID0EOSAE" xlink:type="simple">27°55'N, 108°41'E</named-content></named-content>), 11 August 1984, Xiang-Sheng Chen and Mao-Fa Yang (<abbrev xmlns:xlink="http://www.w3.org/1999/xlink" content-type="institution" xlink:title="Institute of Entomology, Guizhou University, Guiyang, Guizhou Province, China" id="ABBRID0ETSAE" xlink:type="simple">IEGU</abbrev>); 2♂♂3♀♀, Guizhou Province, Suiyang County, Kuankuoshui Nature Reserve, 1 August 1984, Zi-Zhong Li (<abbrev xmlns:xlink="http://www.w3.org/1999/xlink" content-type="institution" xlink:title="Institute of Entomology, Guizhou University, Guiyang, Guizhou Province, China" id="ABBRID0EYSAE" xlink:type="simple">IEGU</abbrev>); 1♀, Guizhou Province, Guiyang City, Forest Park (<named-content xmlns:xlink="http://www.w3.org/1999/xlink" content-type="dwc:verbatimCoordinates" xlink:type="simple"><named-content content-type="geo-json" specific-use="{&#34;type&#34;:&#34;Point&#34;,&#34;coordinates&#34;:[106.700000,26.583333]}" id="NCID0EATAE" xlink:type="simple">26°35'N, 106°42'E</named-content></named-content>), 12 June 2002, De-Yan Ge (<abbrev xmlns:xlink="http://www.w3.org/1999/xlink" content-type="institution" xlink:title="Institute of Entomology, Guizhou University, Guiyang, Guizhou Province, China" id="ABBRID0EFTAE" xlink:type="simple">IEGU</abbrev>); 1♂, Guizhou Province, Jiangkou County, Fanjingshan National Nature Reserve, 28 July 2002, Zi-Zhong Li (<abbrev xmlns:xlink="http://www.w3.org/1999/xlink" content-type="institution" xlink:title="Institute of Entomology, Guizhou University, Guiyang, Guizhou Province, China" id="ABBRID0EKTAE" xlink:type="simple">IEGU</abbrev>); 6♂♂9♀♀, Guizhou Province, Daozhen County, Dashahe Nature Reserve (<named-content xmlns:xlink="http://www.w3.org/1999/xlink" content-type="dwc:verbatimCoordinates" xlink:type="simple"><named-content content-type="geo-json" specific-use="{&#34;type&#34;:&#34;Point&#34;,&#34;coordinates&#34;:[107.600000,28.883333]}" id="NCID0ESTAE" xlink:type="simple">28°53'N, 107°36'E</named-content></named-content>), 22–23 May 2004, Xiang-Sheng Chen (<abbrev xmlns:xlink="http://www.w3.org/1999/xlink" content-type="institution" xlink:title="Institute of Entomology, Guizhou University, Guiyang, Guizhou Province, China" id="ABBRID0EXTAE" xlink:type="simple">IEGU</abbrev>); 15♂♂15♀♀, same locality, 17–24 August 2004, Xiang-Sheng Chen, Bin Zhang and Mao-Fa Yang (<abbrev xmlns:xlink="http://www.w3.org/1999/xlink" content-type="institution" xlink:title="Institute of Entomology, Guizhou University, Guiyang, Guizhou Province, China" id="ABBRID0E3TAE" xlink:type="simple">IEGU</abbrev>); 5♂♂ 4♀♀, Guizhou Province, Fanjingshan National Nature Reserve, 31 June 2004, Xiang-Sheng Chen (<abbrev xmlns:xlink="http://www.w3.org/1999/xlink" content-type="institution" xlink:title="Institute of Entomology, Guizhou University, Guiyang, Guizhou Province, China" id="ABBRID0EBUAE" xlink:type="simple">IEGU</abbrev>); 9♀♀, Guizhou Province, Suiyang County, Kuankuoshui Nature Reserve, 28 July 2014, Yan-Li Zheng (<abbrev xmlns:xlink="http://www.w3.org/1999/xlink" content-type="institution" xlink:title="Institute of Entomology, Guizhou University, Guiyang, Guizhou Province, China" id="ABBRID0EGUAE" xlink:type="simple">IEGU</abbrev>); 3♂♂2♀♀, Guizhou Province, Suiyang County, Kuankuoshui Nature Reserve, 12 July 2017, Nian Gong (<abbrev xmlns:xlink="http://www.w3.org/1999/xlink" content-type="institution" xlink:title="Institute of Entomology, Guizhou University, Guiyang, Guizhou Province, China" id="ABBRID0ELUAE" xlink:type="simple">IEGU</abbrev>).</p><!--PageBreak--><!--PageBreak--></tp:treatment-sec><tp:treatment-sec sec-type="host" id="SECID0ESUAE"><title>Host plant.</title><p>Bamboo (<italic><tp:taxon-name><tp:taxon-name-part taxon-name-part-type="genus" reg="Qiongzhuea">Qiongzhuea</tp:taxon-name-part><tp:taxon-name-part taxon-name-part-type="species" reg="communis">communis</tp:taxon-name-part></tp:taxon-name></italic> and <italic><tp:taxon-name><tp:taxon-name-part taxon-name-part-type="genus" reg="Fargesia">Fargesia</tp:taxon-name-part><tp:taxon-name-part taxon-name-part-type="species" reg="spathacea">spathacea</tp:taxon-name-part></tp:taxon-name></italic>) (Figs <xref ref-type="fig" rid="F5">46</xref>, <xref ref-type="fig" rid="F5">47</xref>).</p></tp:treatment-sec><tp:treatment-sec sec-type="distribution" id="SECID0EWVAE"><title>Distribution.</title><p>China (Guizhou Province).</p></tp:treatment-sec><tp:treatment-sec sec-type="remarks" id="SECID0E2VAE"><title>Remarks.</title><p>We re-examined the type specimens of this species and found that there were some inaccuracies in original figures in <xref ref-type="bibr" rid="B1">Chen et al. (2007)</xref>, e.g., the style was damaged. Hence, we have redrawn the species and provide digital images of the male adult. The species resembles <italic><tp:taxon-name><tp:taxon-name-part taxon-name-part-type="genus" reg="Neomohunia">N.</tp:taxon-name-part><tp:taxon-name-part taxon-name-part-type="species" reg="sinuatipenis">sinuatipenis</tp:taxon-name-part></tp:taxon-name></italic> sp. n. but differs from the later by the aedeagal shaft being tubular with a blunt apex and with a ventral medial process arising from the basal one-third of shaft. Additionally, the gonopore is apical (Figs <xref ref-type="fig" rid="F2">24</xref>, <xref ref-type="fig" rid="F2">25</xref>).</p></tp:treatment-sec><tp:treatment-sec><!--Section generated to contain objects referenced in tp:taxon-treatment.--><fig id="F4" position="float" orientation="portrait"><label>Figures 37–45.</label><caption><p><bold>37–39</bold><italic><tp:taxon-name><tp:taxon-name-part taxon-name-part-type="genus" reg="Neomohunia">Neomohunia</tp:taxon-name-part><tp:taxon-name-part taxon-name-part-type="species" reg="longispina">longispina</tp:taxon-name-part></tp:taxon-name></italic> sp. n., female <bold>37</bold> Female sternite VII, ventral view <bold>38</bold> First valvula, lateral view <bold>39</bold> Second valvula, lateral view <bold>40–42</bold><italic><tp:taxon-name><tp:taxon-name-part taxon-name-part-type="genus" reg="Neomohunia">Neomohunia</tp:taxon-name-part><tp:taxon-name-part taxon-name-part-type="species" reg="pyramida">pyramida</tp:taxon-name-part></tp:taxon-name></italic> (Li &amp; Chen, 1999), female <bold>40</bold> Female sternite VII, ventral view <bold>41</bold> First valvula, lateral view <bold>42</bold> Second valvula, lateral view <bold>43–45</bold><italic><tp:taxon-name><tp:taxon-name-part taxon-name-part-type="genus" reg="Neomohunia">Neomohunia</tp:taxon-name-part><tp:taxon-name-part taxon-name-part-type="species" reg="sinuatipenis">sinuatipenis</tp:taxon-name-part></tp:taxon-name></italic> sp. n., female <bold>43</bold> Female sternite VII, ventral view <bold>44</bold> First valvula, lateral view <bold>45</bold> Second valvula, lateral view. Scale bars: 0.2 mm (<bold>37–45</bold>).</p></caption><graphic xmlns:xlink="http://www.w3.org/1999/xlink" xlink:href="zookeys-790-101-g004.jpg" position="float" orientation="portrait" xlink:type="simple" id="oo_235141.jpg"/></fig><fig id="F5" position="float" orientation="portrait"><label>Figures 46–48.</label><caption><p><bold>46</bold><italic><tp:taxon-name><tp:taxon-name-part taxon-name-part-type="genus" reg="Neomohunia">Neomohunia</tp:taxon-name-part><tp:taxon-name-part taxon-name-part-type="species" reg="pyramida">pyramida</tp:taxon-name-part></tp:taxon-name></italic> (Li &amp; Chen, 1999) resting on a leaf of host plant (bamboo) <bold>47</bold> The habitat photo of <italic><tp:taxon-name><tp:taxon-name-part taxon-name-part-type="genus" reg="Neomohunia">N.</tp:taxon-name-part><tp:taxon-name-part taxon-name-part-type="species" reg="pyramida">pyramida</tp:taxon-name-part></tp:taxon-name></italic> (Li &amp; Chen, 1999) (Guizhou Province, Daozhen County, Dashahe, 19 August 2004, photography by Xiang-Sheng Chen) <bold>48</bold> The habitat photo of <italic><tp:taxon-name><tp:taxon-name-part taxon-name-part-type="genus" reg="Neomohunia">Neomohunia</tp:taxon-name-part><tp:taxon-name-part taxon-name-part-type="species" reg="longispina">longispina</tp:taxon-name-part></tp:taxon-name></italic> sp. n. (Guizhou Province, Xishui County, Sanba Nature Reserve, 27 September 2017, photography by Nian Gong).</p></caption><graphic xmlns:xlink="http://www.w3.org/1999/xlink" xlink:href="zookeys-790-101-g005.jpg" position="float" orientation="portrait" xlink:type="simple" id="oo_235142.jpg"/></fig></tp:treatment-sec><ref-list><ref id="B1"><mixed-citation xmlns:xlink="http://www.w3.org/1999/xlink" xlink:type="simple"><person-group><name name-style="western"><surname>Chen</surname><given-names>XS</given-names></name><name name-style="western"><surname>Li</surname><given-names>ZZ</given-names></name><name name-style="western"><surname>Yang</surname><given-names>L</given-names></name></person-group> (<year>2007</year>) <article-title>Oriental Bamboo leafhoppers: revision of Chinese Species of <italic><tp:taxon-name><tp:taxon-name-part taxon-name-part-type="genus">Mohunia</tp:taxon-name-part></tp:taxon-name></italic> (<tp:taxon-name><tp:taxon-name-part taxon-name-part-type="order">Hemiptera</tp:taxon-name-part></tp:taxon-name>: <tp:taxon-name><tp:taxon-name-part taxon-name-part-type="family">Cicadellidae</tp:taxon-name-part></tp:taxon-name>: <tp:taxon-name><tp:taxon-name-part taxon-name-part-type="subfamily">Mukariinae</tp:taxon-name-part></tp:taxon-name>) with descriptions of new genera and new species.</article-title><source>Annals of the Entomological Society of America</source><volume>100</volume>(<issue>3</issue>): <fpage>366</fpage>–<lpage>374</lpage>.</mixed-citation></ref></ref-list></tp:taxon-treatment>
