# Supplementary material for: Review of the bamboo-feeding leafhopper genus Neomohunia, with descriptions of two new species from China (Hemiptera, Cicadellidae, Deltocephalinae, Mukariini)
Source: Zookeys. 2018 Oct 15;(790):101–13. doi: 10.3897/zookeys.790.26130 (PMC6198025; doi:10.3897/zookeys.790.26130)
Supplement: XML Treatment for Neomohunia sinuatipenis [file zookeys.790.26130-treatment4.xml]

<!DOCTYPE tp:taxon-treatment
  PUBLIC "-//TaxonX//DTD Taxonomic Treatment Publishing DTD v0 20100105//EN" "tax-treatment-NSO.dtd">
<tp:taxon-treatment xmlns:tp="http://www.plazi.org/taxpub"><tp:treatment-meta><kwd-group><label>Taxon classification</label><kwd><named-content xmlns:xlink="http://www.w3.org/1999/xlink" content-type="kingdom">Animalia</named-content></kwd><kwd><named-content xmlns:xlink="http://www.w3.org/1999/xlink" content-type="order">Hemiptera</named-content></kwd><kwd><named-content xmlns:xlink="http://www.w3.org/1999/xlink" content-type="family">Cicadellidae</named-content></kwd></kwd-group><mixed-citation publication-type="journal"><person-group><name><surname>Luo</surname><given-names>Qiang</given-names></name><name><surname>Yang</surname><given-names>Lin</given-names></name><name><surname>Chen</surname><given-names>Xiang-Sheng</given-names></name></person-group><article-title>Review of the bamboo-feeding leafhopper genus <italic><tp:taxon-name><tp:taxon-name-part taxon-name-part-type="genus" reg="Neomohunia">Neomohunia</tp:taxon-name-part></tp:taxon-name></italic>, with descriptions of two new species from China (<tp:taxon-name><tp:taxon-name-part taxon-name-part-type="order">Hemiptera</tp:taxon-name-part></tp:taxon-name>, <tp:taxon-name><tp:taxon-name-part taxon-name-part-type="family">Cicadellidae</tp:taxon-name-part></tp:taxon-name>, <tp:taxon-name><tp:taxon-name-part taxon-name-part-type="subfamily">Deltocephalinae</tp:taxon-name-part></tp:taxon-name>, <tp:taxon-name><tp:taxon-name-part taxon-name-part-type="tribe">Mukariini</tp:taxon-name-part></tp:taxon-name>)</article-title><source>Zookeys</source><day>15</day><month>10</month><year>2018</year><volume>2018</volume><issue>790</issue><fpage>101</fpage><lpage>113</lpage><pub-id pub-id-type="doi">10.3897/zookeys.790.26130</pub-id></mixed-citation></tp:treatment-meta><tp:nomenclature><tp:taxon-name>
            <tp:taxon-name-part taxon-name-part-type="genus" reg="Neomohunia">Neomohunia</tp:taxon-name-part>
            <tp:taxon-name-part taxon-name-part-type="species" reg="sinuatipenis">sinuatipenis</tp:taxon-name-part>
            <object-id xmlns:xlink="http://www.w3.org/1999/xlink" content-type="zoobank" xlink:type="simple">http://zoobank.org/709ECD56-9397-4B5F-80B7-A5915E1CDFF6</object-id>
          </tp:taxon-name><tp:taxon-status xmlns:xlink="http://www.w3.org/1999/xlink" xlink:type="simple">sp. n.</tp:taxon-status><xref ref-type="fig" rid="F3">Figs 26–36</xref><xref ref-type="fig" rid="F4">, 43–45</xref><xref ref-type="fig" rid="F6">, 49–51</xref></tp:nomenclature><tp:treatment-sec sec-type="diagnosis" id="SECID0EMYAE"><title>Diagnosis.</title><p>The characteristics of the new species include the following: pygofer with ventro-posterior angle produced into one short and a long process arising directly from posteroventral margin (Figs <xref ref-type="fig" rid="F3">33</xref>, <xref ref-type="fig" rid="F3">34</xref>); aedeagus with shaft laterally compressed, sinuate in lateral view, with a pair of long spinous processes arising dorsobasally, curved caudoventrally (Figs <xref ref-type="fig" rid="F3">35</xref>, <xref ref-type="fig" rid="F3">36</xref>).</p><fig id="F3" position="float" orientation="portrait"><label>Figures 26–36.</label><caption><p><italic><tp:taxon-name><tp:taxon-name-part taxon-name-part-type="genus" reg="Neomohunia">Neomohunia</tp:taxon-name-part><tp:taxon-name-part taxon-name-part-type="species" reg="sinuatipenis">sinuatipenis</tp:taxon-name-part></tp:taxon-name></italic> sp. n., male <bold>26</bold> Male habitus, dorsal view <bold>27</bold> Male habitus, lateral view <bold>28</bold> Head and thorax, dorsal view <bold>29</bold> Head and thorax, lateral view <bold>30</bold> Face <bold>31</bold> Style, dorsal view <bold>32</bold> Valve and subgenital plate, ventral view <bold>33</bold> Male pygofer, ventral view <bold>34</bold> Male pygofer, lateral view <bold>35</bold> Connective and aedeagus, dorsal view <bold>36</bold> Connective and aedeagus, lateral view. Scale bars: 0.5 mm (<bold>26–30</bold>); 0.2 mm (<bold>31–36</bold>).</p></caption><graphic xmlns:xlink="http://www.w3.org/1999/xlink" xlink:href="zookeys-790-101-g003.jpg" position="float" orientation="portrait" xlink:type="simple" id="oo_235140.jpg"/></fig></tp:treatment-sec><tp:treatment-sec sec-type="description" id="SECID0EU1AE"><title>Description.</title><p><italic>Measurements</italic>. Body length (including forewing): male 4.87–5.30 mm (10 specimens); female 5.51–5.84 mm (8 specimens).</p><p>External features as in <italic><tp:taxon-name><tp:taxon-name-part taxon-name-part-type="genus" reg="Neomohunia">N.</tp:taxon-name-part><tp:taxon-name-part taxon-name-part-type="species" reg="longispina">longispina</tp:taxon-name-part></tp:taxon-name></italic> but body slightly smaller.</p><p><italic>Male genitalia</italic>. Male pygofer as in <italic><tp:taxon-name><tp:taxon-name-part taxon-name-part-type="genus" reg="Neomohunia">N.</tp:taxon-name-part><tp:taxon-name-part taxon-name-part-type="species" reg="longispina">longispina</tp:taxon-name-part></tp:taxon-name></italic> but pygofer with ventroposterior angle produced into one short and a long process arising directly from posteroventral margin, the shorter process directed posteriorly and the longer one directed dorsally (Figs <xref ref-type="fig" rid="F3">33–34</xref>). Aedeagus simple, with shaft laterally compressed, sinuate in lateral view, with a pair of long spinous processes arising dorsobasally, curved caudoventrally; gonopore subapical on dorsal surface (Figs <xref ref-type="fig" rid="F3">35–36</xref>).</p><p><italic>Female genitalia.</italic> Sternite VII (Figure <xref ref-type="fig" rid="F4">43</xref>) as in <italic><tp:taxon-name><tp:taxon-name-part taxon-name-part-type="genus" reg="Neomohunia">N.</tp:taxon-name-part><tp:taxon-name-part taxon-name-part-type="species" reg="pyramida">pyramida</tp:taxon-name-part></tp:taxon-name></italic>. Ovipositor as in generic description.</p></tp:treatment-sec><tp:treatment-sec sec-type="material" id="SECID0ET3AE"><title>Material examined.</title><p>Holotype: ♂, <bold>China</bold>: Guizhou Province, Duyun City, Doupengshan (<named-content xmlns:xlink="http://www.w3.org/1999/xlink" content-type="dwc:verbatimCoordinates" xlink:type="simple"><named-content content-type="geo-json" specific-use="{&#34;type&#34;:&#34;Point&#34;,&#34;coordinates&#34;:[107.383333,26.366667]}" id="NCID0E53AE" xlink:type="simple">26°22'N, 107°23'E</named-content></named-content>), 18 August 2016, Jian-Kun Long (<abbrev xmlns:xlink="http://www.w3.org/1999/xlink" content-type="institution" xlink:title="Institute of Entomology, Guizhou University, Guiyang, Guizhou Province, China" id="ABBRID0ED4AE" xlink:type="simple">IEGU</abbrev>); paratypes: 1♂4♀♀, same locality, 24 September 2016, Qiang Luo and Ya-Lin Yao (<abbrev xmlns:xlink="http://www.w3.org/1999/xlink" content-type="institution" xlink:title="Institute of Entomology, Guizhou University, Guiyang, Guizhou Province, China" id="ABBRID0EI4AE" xlink:type="simple">IEGU</abbrev>); 1♂, Guizhou Province, Leishan County, Leigong Mountain (<named-content xmlns:xlink="http://www.w3.org/1999/xlink" content-type="dwc:verbatimCoordinates" xlink:type="simple"><named-content content-type="geo-json" specific-use="{&#34;type&#34;:&#34;Point&#34;,&#34;coordinates&#34;:[108.166667,26.366667]}" id="NCID0EQ4AE" xlink:type="simple">26°22'N, 108°10'E</named-content></named-content>), 7 September 2014, Xiang-Sheng Chen (<named-content xmlns:xlink="http://www.w3.org/1999/xlink" content-type="dwc:institutional_code" xlink:type="simple">NHMUK</named-content>); 7♂♂4♀♀, Guizhou Province, Anlong County, Xianheping (<named-content xmlns:xlink="http://www.w3.org/1999/xlink" content-type="dwc:verbatimCoordinates" xlink:type="simple"><named-content content-type="geo-json" specific-use="{&#34;type&#34;:&#34;Point&#34;,&#34;coordinates&#34;:[105.616667,24.983333]}" id="NCID0E44AE" xlink:type="simple">24°59'N, 105°37'E</named-content></named-content>), 28 August 2012, Jian-Kun Long (<abbrev xmlns:xlink="http://www.w3.org/1999/xlink" content-type="institution" xlink:title="Institute of Entomology, Guizhou University, Guiyang, Guizhou Province, China" id="ABBRID0EC5AE" xlink:type="simple">IEGU</abbrev>).</p></tp:treatment-sec><tp:treatment-sec sec-type="host" id="SECID0EH5AE"><title>Host plant.</title><p>Bamboo (Figs <xref ref-type="fig" rid="F6">49–51</xref>).</p></tp:treatment-sec><tp:treatment-sec sec-type="distribution" id="SECID0ER5AE"><title>Distribution.</title><p>China (Guizhou Province).</p></tp:treatment-sec><tp:treatment-sec sec-type="remarks" id="SECID0EW5AE"><title>Remarks.</title><p>The new species is similar to <italic><tp:taxon-name><tp:taxon-name-part taxon-name-part-type="genus" reg="Neomohunia">N.</tp:taxon-name-part><tp:taxon-name-part taxon-name-part-type="species" reg="pyramida">pyramida</tp:taxon-name-part></tp:taxon-name></italic> (Li &amp; Chen, 1999), but differs in the aedeagal shaft being sinuate in lateral view, with two dorsal processes arising from base; the gonopore is subapical (Figs <xref ref-type="fig" rid="F3">35</xref>, <xref ref-type="fig" rid="F3">36</xref>).</p></tp:treatment-sec><tp:treatment-sec sec-type="etymology" id="SECID0EP6AE"><title>Etymology.</title><p>The name is derived from the Latin words <italic>sinuosus</italic> and <italic>penis</italic>, which refers to the sinuate aedeagal shaft in lateral view (Figure <xref ref-type="fig" rid="F3">36</xref>).</p><fig id="F4" position="float" orientation="portrait"><label>Figures 37–45.</label><caption><p><bold>37–39</bold><italic><tp:taxon-name><tp:taxon-name-part taxon-name-part-type="genus" reg="Neomohunia">Neomohunia</tp:taxon-name-part><tp:taxon-name-part taxon-name-part-type="species" reg="longispina">longispina</tp:taxon-name-part></tp:taxon-name></italic> sp. n., female <bold>37</bold> Female sternite VII, ventral view <bold>38</bold> First valvula, lateral view <bold>39</bold> Second valvula, lateral view <bold>40–42</bold><italic><tp:taxon-name><tp:taxon-name-part taxon-name-part-type="genus" reg="Neomohunia">Neomohunia</tp:taxon-name-part><tp:taxon-name-part taxon-name-part-type="species" reg="pyramida">pyramida</tp:taxon-name-part></tp:taxon-name></italic> (Li &amp; Chen, 1999), female <bold>40</bold> Female sternite VII, ventral view <bold>41</bold> First valvula, lateral view <bold>42</bold> Second valvula, lateral view <bold>43–45</bold><italic><tp:taxon-name><tp:taxon-name-part taxon-name-part-type="genus" reg="Neomohunia">Neomohunia</tp:taxon-name-part><tp:taxon-name-part taxon-name-part-type="species" reg="sinuatipenis">sinuatipenis</tp:taxon-name-part></tp:taxon-name></italic> sp. n., female <bold>43</bold> Female sternite VII, ventral view <bold>44</bold> First valvula, lateral view <bold>45</bold> Second valvula, lateral view. Scale bars: 0.2 mm (<bold>37–45</bold>).</p></caption><graphic xmlns:xlink="http://www.w3.org/1999/xlink" xlink:href="zookeys-790-101-g004.jpg" position="float" orientation="portrait" xlink:type="simple" id="oo_235141.jpg"/></fig><fig id="F5" position="float" orientation="portrait"><label>Figures 46–48.</label><caption><p><bold>46</bold><italic><tp:taxon-name><tp:taxon-name-part taxon-name-part-type="genus" reg="Neomohunia">Neomohunia</tp:taxon-name-part><tp:taxon-name-part taxon-name-part-type="species" reg="pyramida">pyramida</tp:taxon-name-part></tp:taxon-name></italic> (Li &amp; Chen, 1999) resting on a leaf of host plant (bamboo) <bold>47</bold> The habitat photo of <italic><tp:taxon-name><tp:taxon-name-part taxon-name-part-type="genus" reg="Neomohunia">N.</tp:taxon-name-part><tp:taxon-name-part taxon-name-part-type="species" reg="pyramida">pyramida</tp:taxon-name-part></tp:taxon-name></italic> (Li &amp; Chen, 1999) (Guizhou Province, Daozhen County, Dashahe, 19 August 2004, photography by Xiang-Sheng Chen) <bold>48</bold> The habitat photo of <italic><tp:taxon-name><tp:taxon-name-part taxon-name-part-type="genus" reg="Neomohunia">Neomohunia</tp:taxon-name-part><tp:taxon-name-part taxon-name-part-type="species" reg="longispina">longispina</tp:taxon-name-part></tp:taxon-name></italic> sp. n. (Guizhou Province, Xishui County, Sanba Nature Reserve, 27 September 2017, photography by Nian Gong).</p></caption><graphic xmlns:xlink="http://www.w3.org/1999/xlink" xlink:href="zookeys-790-101-g005.jpg" position="float" orientation="portrait" xlink:type="simple" id="oo_235142.jpg"/></fig><fig id="F6" position="float" orientation="portrait"><label>Figures 49–51.</label><caption><p><italic><tp:taxon-name><tp:taxon-name-part taxon-name-part-type="genus" reg="Neomohunia">Neomohunia</tp:taxon-name-part><tp:taxon-name-part taxon-name-part-type="species" reg="sinuatipenis">sinuatipenis</tp:taxon-name-part></tp:taxon-name></italic> sp. n. <bold>49</bold><italic><tp:taxon-name><tp:taxon-name-part taxon-name-part-type="genus" reg="Neomohunia">N.</tp:taxon-name-part><tp:taxon-name-part taxon-name-part-type="species" reg="sinuatipenis">sinuatipenis</tp:taxon-name-part></tp:taxon-name></italic> sp. n. resting on a leaf of host plant (bamboo)(male) <bold>50</bold><italic><tp:taxon-name><tp:taxon-name-part taxon-name-part-type="genus" reg="Neomohunia">N.</tp:taxon-name-part><tp:taxon-name-part taxon-name-part-type="species" reg="sinuatipenis">sinuatipenis</tp:taxon-name-part></tp:taxon-name></italic> sp. n. resting on a leaf of host plant (bamboo)(female) <bold>51</bold> The habitat photo of <italic><tp:taxon-name><tp:taxon-name-part taxon-name-part-type="genus" reg="Neomohunia">N.</tp:taxon-name-part><tp:taxon-name-part taxon-name-part-type="species" reg="sinuatipenis">sinuatipenis</tp:taxon-name-part></tp:taxon-name></italic> sp. n. (Guizhou Province, Leishan County, Leigong Mountain, 7 September 2014, photography by Xiang-Sheng Chen).</p></caption><graphic xmlns:xlink="http://www.w3.org/1999/xlink" xlink:href="zookeys-790-101-g006.jpg" position="float" orientation="portrait" xlink:type="simple" id="oo_235143.jpg"/></fig><!--PageBreak--><!--PageBreak--></tp:treatment-sec></tp:taxon-treatment>
